# Supplementary material for: The use of epinephrine in out-of-hospital cardiac arrest: A retrospective study of the effects of administration timing and cumulative doses on outcome in a physician-staffed emergency medical service system
Source: BMC Emerg Med. 2025 Sep 22;25:182. doi: 10.1186/s12873-025-01351-4 (PMC12455778; doi:10.1186/s12873-025-01351-4)
Supplement: Supplementary file 1 — Supplementary Material 1 [file 12873_2025_1351_MOESM1_ESM.xlsx]

## Sheet: Tabelle1
Supplementary material
Additional Table 1: Pre-emergency status (PES)
PES
1	No pre-existing medical conditions
2	Pre-existing condition without relevant impairment in activities of daily living
3	Pre-existing medical condition with relevant impairment in activities of daily living
4	Normal daily life impossible
5	Moribund patient with a 50% probability of dying within the next 24 hours
