# Supplementary material for: The use of epinephrine in out-of-hospital cardiac arrest: A retrospective study of the effects of administration timing and cumulative doses on outcome in a physician-staffed emergency medical service system
Source: BMC Emerg Med. 2025 Sep 22;25:182. doi: 10.1186/s12873-025-01351-4 (PMC12455778; doi:10.1186/s12873-025-01351-4)
Supplement: Supplementary file 2 — Supplementary Material 2 [file 12873_2025_1351_MOESM2_ESM.xlsx]

## Sheet: Tabelle1
Supplementary material
Additional Table 2: Cerebral Performance Category (CPC)
CPC
1	Good neurological status without impairment
2	Minor neurological deficit without impairment in activities of daily living
3	Severe neurological deficit with impairment in activities of daily living
4	Coma or vegetative state
5	Brain dead
